# Supplementary material for: Comparative Study of Field-Effect Transistors Based on Graphene Oxide and CVD Graphene in Highly Sensitive NT-proBNP Aptasensors
Source: Biosensors (Basel). 2024 Apr 26;14(5):215. doi: 10.3390/bios14050215 (PMC11117807; doi:10.3390/bios14050215)
Supplement: Supplementary file 1 [file biosensors-14-00215-s001.zip]

Archive with 1 entries (1 files):
- biosensors-2936992-supplementary.pdf
